# Supplementary material for: Reasons and Outcomes of Pharmacy-Initiated Communication with Medical Practices—A Flashmob Study in Germany
Source: Healthcare (Basel). 2026 Jun 6;14(12):1602. doi: 10.3390/healthcare14121602 (PMC13299973; doi:10.3390/healthcare14121602)
Supplement: Supplementary file 1 [file healthcare-14-01602-s001.zip]

Archive with 1 entries (1 files):
- healthcare-4282118-supplementary.pdf
